# Supplementary material for: Preparation of Magnetic Hemicellulosic Composite Microspheres and Adsorption of Copper Ions
Source: Polymers (Basel). 2024 Dec 11;16(24):3460. doi: 10.3390/polym16243460 (PMC11679899; doi:10.3390/polym16243460)
Supplement: Supplementary file 1 [file polymers-16-03460-s001.zip]

Archive with 1 entries (1 files):
- polymers-3339367-supplementary.pdf
